# Supplementary material for: The evolution of life size Barbie and Ken: Are they any closer to reality?
Source: PLoS One. 2026 Jun 16;21(6):e0351794. doi: 10.1371/journal.pone.0351794 (PMC13271454; doi:10.1371/journal.pone.0351794)
Supplement: S1 File — (XLSX) [file pone.0351794.s001.xlsx]

## Sheet: Sheet1
					Women					Men				Barbie I+N1I study
	Variable		Original Barbie I study (mean ± SD)		Original reference group (mean ± SD)		Modern reference group (mean ± SD) - size 8			Original Ken (mean ± SD) 1993		Original reference group (mean ± SD)		Barbie 1 curvy purple	Barbie 1-scaled	Barbie 1 curvy repeat measures	Barbie 1 repeat measures scaled		Barbie 1 curvy purple	BELINDA	CURVY	CURVY	Barbie 2 petite blond		Barbie 2 repeat			PETITE	PETITE	Barbie 3 [taller dark]	Barbie 3 [taller dark]				Barbie Taller Dark hair	BELINDA	TALLER DARK	TALLER DARK	Barbie handbag frizzy hair	Barbie handbag frizzy hair repeat				HANDBAG FRIZZY	HANDBAG FRIZZY	Original Barbie with yellow clip dress
					General population young SA women			Old's paper			Original KEN		Young average men			CURVY BARBIE					OVERALL MEAN	ADJUSTED OVERALL MEAN						OVERALL MEAN	ADJUSTED OVERALL MEAN			TALLER DARK HAIR BARBIE					OVERALL MEAN	ADJUSTED OVERALL MEAN	freckles		freckles	Standard		OVERALL MEAN	ADJUSTED OVERALL MEAN			ORIGINAL BARBIE measured in 2024
														Raw	Adjusted	raw repeat	Adjusted repepat		raw	adjusted	Raw	Adjusted	raw	adjusted	raw	adjusted		Raw	Adjusted	raw	adjusted	repeat raw	repeat adjusted		raw	adjusted	Raw	Adjusted	raw	adjusted	raw	adjusted		Raw	Adjusted	raw	adjusted	repeat	adjusted
	Height (cm)		170.18		170.18		157.2	170.18		170.18			170.18	27.8	170.18	28	170.18		27.5	170.18	27.7667	170.18	26	170.18	25.8	170.18		25.9	170.18	28.3	170.18	28.5	170.18			170.18	28.4	170.18	28.2	170.18	28.25	170.18		28.225	170.18	28.2	170.18	28.25	170.18
	Weight (kg)
	Head (cm)*	55.7227	55	1.2	55.3	2				53	1.9	53.7	2.9	10.6	64.8888	10.5	63.8175	2.56101	11.1	68.6908	10.7333	65.799	10.05	65.7811	10	65.9612	0.127368	10.025	65.8712	10.05	60.4349	10	59.7123	0.511002			10.025	60.0736	9.5	57.3301	9.65	58.1323	0.5672	9.575	57.7312	9.3	56.1232	9.25	55.7227
	Neck	23.7951	23.9	0.4	32.7	1.4				32.1	1	34.2	1.9	4.1	25.0985	4.1	24.9192	0.228176	4.1	25.3723	4.1	25.13	3.9	25.527	3.95	26.0547	0.373133	3.925	25.7908	4.05	24.3544	4.1	24.482	0.0902646			4.075	24.4182	3.8	22.9321	3.85	23.1927	0.184283	3.825	23.0624	3.9	23.5355	3.95	23.7951
	Chest (bust)	82.5298	82.3	1.2	90.3	5.5	73.9	80.0019		75	3.3	91.2	4.8	12.8	78.3563	12.85	78.1005	0.195011	12.6	77.9734	12.75	78.1434	11.3	73.9628	11.35	74.866	0.638632	11.325	74.4144	12.4	74.5665	12.5	74.6404	0.0522192			12.45	74.6034	12.2	73.624	12.2	73.4937	0.0921416	12.2	73.5588	13.75	82.9778	13.7	82.5298
	Upper arm	20.1806	20.2	0.3	27.8	2.1				27.1	0.9	28.8	2.2	4	24.4863	4.1	24.9192	0.443018	4.1	25.3723	4.06667	24.9259	3.2	20.9452	3.15	20.7778	0.118398	3.175	20.8615	4	24.0537	4.05	24.1835	0.0917566			4.025	24.1186	3.35	20.2164	3.3	19.8794	0.238284	3.325	20.0479	3.4	20.5182	3.35	20.1806
	Forearm	18.6746	18.7	0.3	24.9	1.6				23.6	1	26	1.6	3.85	23.5681	3.8	23.0959	0.520093	3.9	24.1346	3.85	23.5995	3	19.6362	3.05	20.1182	0.340843	3.025	19.8772	3.55	21.3477	3.6	21.4964	0.105184			3.575	21.422	3.1	18.7077	3.15	18.9758	0.18957	3.125	18.8418	3.05	18.406	3.1	18.6746
	Wrist	10.5421	10.6	0.3	16.1	0.8				14.6	0.5	16.4	0.8	2	12.2432	2.1	12.7635	0.367932			2.05	12.5033	1.75	11.4544	1.75	11.5432	0.0627868	1.75	11.4988	2.55	15.3342	2.6	15.5252	0.135024			2.575	15.4297	2.15	12.9747	2.2	13.253	0.196745	2.175	13.1138	1.8	10.8626	1.75	10.5421
	Waist	41.2649	40.7	0.6	69.8	4.7	60.3	65.279		56.5	1.9	80.9	9.8	10.15	62.1341	10.2	61.9941	0.262584	10.1	62.5025	10.15	62.2102	8.3	54.3267	8.35	55.0776	0.530997	8.325	54.7022	9.15	55.0229	9.2	54.9353	0.0619171			9.175	54.9791	8.6	51.8989	8.65	52.1082	0.148031	8.625	52.0035	6.75	40.7346	6.85	41.2649
	Hips	74.9997	72.7	0.6	97.9	5.4	81.2	87.9047		72	2.6	93.7	6.8	15.3	93.6602	15.4	93.599	0.0779137	15.15	93.7537	15.2833	93.671	12.5	81.8173	12.3	81.1323	0.484355	12.4	81.4748	13.3	79.9786	13.2	78.8202	0.819096			13.25	79.3994	12.25	73.9257	12.3	74.0961	0.120464	12.275	74.0109	12.5	75.4344	12.45	74.9997
	Thigh	42.4697	42.6	0.9	57.5	3.8	45.3	49.0404		41.3	1.4	53	3.6	8.9	54.4821	8.85	53.789	0.490061			8.875	54.1356	7.1	46.4722	7	46.1729	0.211681	7.05	46.3225	8	48.1074	8.05	48.0684	0.0276016			8.025	48.0879	8.15	49.1832	8.2	49.3974	0.151429	8.175	49.2903	7	42.2433	7.05	42.4697
	Calf	29.5179	29.3	0.6	36.1	2.3				31.6	1	35.4	2	6.05	37.0356	6.1	37.0749	0.0278268			6.075	37.0553	4.75	31.0906	4.7	31.0018	0.0627868	4.725	31.0462	5.15	30.9692	5	29.8561	0.787018			5.075	30.4126	4.8	28.9668	4.75	28.6143	0.249236	4.775	28.7906	4.9	29.5703	4.9	29.5179
	Ankle	15.3614	15.6	0.3	22	1.2				18.3	0.7	21.5	1.3	2.3	14.0796	2.4	14.5869	0.358656			2.35	14.3332	2.2	14.3998	2.2	14.5115	0.078932	2.2	14.4557	2.4	14.4322	2.35	14.0324	0.28273			2.375	14.2323	2.2	13.2765	2.2	13.253	0.0166157	2.2	13.2647	2.5	15.0869	2.55	15.3614
	WHR	0.550201	0.56	0.01	0.71	0.03	0.742611	0.742611		0.79	0.01	0.863394	0.06	0.663399	0.663399	0.662338	0.662338	0.00225631	0.666667	0.666667	0.664134	0.664134	0.664	0.664	0.678862	0.678862	0.0105089	0.671431	0.671431	0.68797	0.68797	0.69697	0.69697	0.0063638			0.69247	0.69247	0.702041	0.702041	0.703252	0.703252	0.000856459	0.702646	0.702646	0.54	0.54	0.550201	0.550201
	CWR	2	2.02	0.01	1.29	0.05	1.22554	1.22554		1.33	0.02	1.12732	0.06	1.26108	1.26108	1.2598	1.2598	0.00748623	1.24752	1.24752	1.25614	1.25614	1.36145	1.36145	1.35928	1.35928	0.00153042	1.36036	1.36036	1.35519	1.35519	1.3587	1.3587	0.00247798			1.35694	1.35694	1.4186	1.4186	1.4104	1.4104	0.00579829	1.4145	1.4145	2.03704	2.03704	2	2
	CHR	1.1004	1.1	0.01	0.92	0.05	0.910099	0.910099		1.04	0.01	0.973319	0.06	0.836601	0.836601	0.834416	0.834416	0.00246413	0.831683	0.831683	0.834233	0.834233	0.904	0.904	0.922764	0.922764	0.0132683	0.913382	0.913382	0.932331	0.932331	0.94697	0.94697	0.0103512			0.93965	0.93965	0.995918	0.995918	0.99187	0.99187	0.00286269	0.993894	0.993894	1.1	1.1	1.1004	1.1004
	Waist/height	0.242478	0.239159		0.410154		0.383588	0.383588	#DIV/0!	0.332001		0.475379		0.365108	0.365108	0.364286	0.364286		0.367273	0.367273	0.365546	0.365555	0.319231	0.319231	0.323643	0.323643		0.321429	0.321437	0.323322	0.323322	0.322807	0.322807				0.323063	0.323064	0.304965	0.304965	0.306195	0.306195		0.30558	0.30558	0.239362	0.239362	0.242478	0.242478
	biacromial													6.37	38.9945	6.41	38.9591				6.39	38.9768	5.25	34.3633	5.32	35.0914		5.285	34.7273	6.27	37.7042	6.17	36.8425				6.22	37.2733	6.01	36.2689	6	36.1444		6.005	36.2066	6.25	37.7172	6.19	37.289
	*no hair cut				z-scores							z-scores		wHght mean	0.365546							z-scores																								mean wHght ratio	0.24092
	Height (cm)												Height (cm)										Height (cm)																Height (cm)							Height (cm)
	Weight (kg)												Weight (kg)										Weight (kg)																Weight (kg)							Weight (kg)
	Head (cm)*				-0.15							-0.241379	Head (cm)*									5.24952	Head (cm)*						5.28559	Head (cm)*								2.38681	Head (cm)*						1.21561	Head (cm)*
	Neck				-6.28571							-1.10526	Neck									-5.40714	Neck						-4.93511	Neck								-5.91557	Neck						-6.88403	Neck
	Chest (bust)				-1.45455							-3.375	Chest (bust)									-2.2103	Chest (bust)						-2.88829	Chest (bust)								-2.85392	Chest (bust)						-3.04385	Chest (bust)
	Upper arm				-3.61905							-0.772727	Upper arm									-1.3686	Upper arm						-3.30404	Upper arm								-1.75305	Upper arm						-3.69146	Upper arm
	Forearm				-3.875							-1.5	Forearm									-0.812798	Forearm						-3.13927	Forearm								-2.17372	Forearm						-3.78639	Forearm
	Wrist				-6.875							-2.25	Wrist									-4.49583	Wrist						-5.75147	Wrist								-0.837854	Wrist						-3.7327	Wrist
	Waist				-6.19149							-2.4898	Waist									-1.61485	Waist						-3.21231	Waist								-3.15339	Waist						-3.78648	Waist
	Hips				-4.66667							-3.19118	Hips									-0.783153	Hips						-3.0417	Hips								-3.42604	Hips						-4.42391	Hips
	Thigh				-3.92105							-3.25	Thigh									-0.885379	Thigh						-2.94143	Thigh								-2.47687	Thigh						-2.16045	Thigh
	Calf				-2.95652							-1.9	Calf									0.415327	Calf						-2.19731	Calf								-2.47276	Calf						-3.17801	Calf
	Ankle				-5.33333							-2.46154	Ankle									-6.38896	Ankle						-6.28695	Ankle								-6.47308	Ankle						-7.27941	Ankle
	WHR				-5							-1.22323	WHR									-1.52886	WHR						-1.28564	WHR								-0.58434	WHR						-0.245119	WHR
	CWR				14.6							3.37804	CWR									-0.677251	CWR						1.40727	CWR								1.33887	CWR						2.49009	CWR
	CHR				3.6							1.11135	CHR									-1.71533	CHR						-0.132358	CHR								0.393005	CHR						1.47788	CHR
						original measured in 2024
	biacromial		overall	average	-4.12076	-4.05				overall	average	-2.04881								overall	average	-1.66383														overall	average	-2.64995				overall		average	-3.70464				overall
			ratio	average	4.4	4.23				ratio	average	1.08872								ratio	average	-1.30715														ratio	average	0.382512				ratio		average	1.24095				ratio
				KEVIN	GIRTHS	BELINDA
	Lengths/Breadths			Intra-tester TEM		INTER-TESTER		Ratios
	27.8		28	10.85	11.2	27.5	0.663399	0.662338
	26		25.8	6.4	6.45		1.26108	1.2598
	28.2		28.25	15.3	15	11.1	0.836601	0.834416		NHANES	NHANES young women reference								CURVY	PETITE	TALL DARK HAIR		HANDBAG
	6.01		6	5.2	5.35	4.1	0.664	0.678862		1991 ref	modern ref group 1	modern ref group 2			Barbie original in 2024	Barbie original	Original reference young F		Barbie New	Barbie New	Barbie New		Barbie New	Barbie New																							Ken original	Ken New
	30.2		30.3	4.65	4.65	12.6	1.36145	1.35928					waist-hip ratio	WHR	0.545	0.56	0.71		0.664134	0.67	0.69		0.7																							WHR	0.79	0.81
	6.25		6.19	2.85	2.95	4.1	0.904	0.922764					chest-waist ratio	CWR	2.019	2.02	1.29		1.25614	1.36	1.36		1.41																							CWR	1.33	1.43662
	6.37		6.41	10.65	10.65	3.9	0.68797	0.69697					chest-hip ratio	CHR	1.1	1.1	0.92		0.834233	0.91	0.94		0.99																							CHR	1.04	1.1635
	28.3		28.5	13.15	13.15		1.35519	1.3587		0.495	0.5664		waist-height	wHgt	0.24092	0.240818	0.41		0.365546	0.321429	0.323063		0.30558																							waist:height	0.332	0.352066
	28.2		28.25	7.7	7.7	10.1	0.932331	0.94697
	5.25		5.32	6.2	6.1	15.15	0.702041	0.703252								Ken original	Original reference young M		Ken New
	6.27		6.17	3.2	3.15		1.4186	1.4104					waist-hip ratio	WHR		0.79	0.863394		0.81
				27.8	28		0.995918	0.99187					chest-waist ratio	CWR		1.33	1.12732		1.423
				10.6	10.5		0.54	0.550201					chest-hip ratio	CHR		1.04	0.973319		1.152
				4.1	4.1	0.666667	2.03704	2					waist-hght	wHght		0.332001	0.475379		0.352066
				12.8	12.85	1.24752	1.1	1.1004
				4	4.1	0.831683	0.809886	0.809886
				3.85	3.8		1.43662	1.40845
				2	2.1		1.1635	1.14068
				10.15	10.2
				15.3	15.4
				8.9	8.85
				6.05	6.1
				2.3	2.4
				9.3	9.25
				3.9	3.95
				13.75	13.7
				3.4	3.35
				3.05	3.1
				1.8	1.75
				6.75	6.85
				12.5	12.45
				7	7.05
				4.9	4.9
				2.5	2.55
				9.5	9.65
				3.8	3.85
				12.2	12.2
				3.35	3.3
				3.1	3.15
				2.15	2.2
				8.6	8.65
				12.25	12.3
				8.15	8.2
				4.8	4.75
				2.2	2.2
				10.05	10
				4.05	4.1
				12.4	12.5
				4	4.05
				3.55	3.6
				2.55	2.6
				9.15	9.2
				13.3	13.2
				8	8.05
				5.15	5
				2.4	2.35
				10.05	10
				3.9	3.95
				11.3	11.35
				3.2	3.15
				3	3.05
				1.75	1.75
				8.3	8.35
				12.5	12.3
				7.1	7
				4.75	4.7
				2.2	2.2
[truncated: 27 more columns]
